# Supplementary material for: Multi-Spectral Band Analysis for Satellite-to-Aerial Image Registration: A Comparative Study of Deep Learning and Traditional Feature-Matching Methods
Source: Sensors (Basel). 2026 Jul 2;26(13):4165. doi: 10.3390/s26134165 (PMC13363765; doi:10.3390/s26134165)
Supplement: Supplementary file 1 [file sensors-26-04165-s001.zip]

Archive with 1 entries (1 files):
- sensors-4227678-supplementary.xlsx
