# Supplementary material for: Multi-Spectral Band Analysis for Satellite-to-Aerial Image Registration: A Comparative Study of Deep Learning and Traditional Feature-Matching Methods
Source: Sensors (Basel). 2026 Jul 2;26(13):4165. doi: 10.3390/s26134165 (PMC13363765; doi:10.3390/s26134165)
Supplement: Supplementary file 1 [file sensors-26-04165-s001.zip › sensors-4227678-supplementary.xlsx]

## Sheet: result
Complete results for all seven patch-size configurations. Failed or unavailable cases are marked as N/A or FAIL.
1	param_hrsi_patch	=	131;	param_vworld_patch	=	289
Metric	Matcher	B	G	R	NIR	SPECPAN	BT601	EMPPAN
------------------------------------------------------------------------------------------------------------------------------
Total	lightglue_clahe	2001	2109	2175	2055	2158	2135	2160
GCPs	edgefft	735	834	884	884	875	858	866
	edgefft_clahe	287	345	401	450	432	366	391
	sift	224	303	248	106	203	300	284
	sift_clahe	231	419	490	280	438	454	495
Inliers	lightglue_clahe	702	961	947	897	824	896	1046
	edgefft	248	223	184	344	310	297	275
	edgefft_clahe	72	109	114	138	134	114	118
	sift	101	75	93	54	82	77	120
	sift_clahe	100	168	189	137	190	168	238
Inlier	lightglue_clahe	35.1	45.6	43.5	43.6	38.2	42	48.4
Rate	edgefft	33.7	26.7	20.8	38.9	35.4	34.6	31.8
(%)	edgefft_clahe	25.1	31.6	28.4	30.7	31	31.1	30.2
	sift	45.1	24.8	37.5	50.9	40.4	25.7	42.3
	sift_clahe	43.3	40.1	38.6	48.9	43.4	37	48.1
RMSE	lightglue_clahe	16.05	15.92	16	16.06	15.97	15.92	15.93
Before	edgefft	17.57	17.51	17.18	17.13	17.1	17.38	17.05
(px)	edgefft_clahe	17.95	17.1	17.2	16.84	16.79	17.38	16.94
	sift	16.4	16.19	15.81	16.41	16.26	15.81	15.79
	sift_clahe	16.18	16.21	15.97	16.05	15.99	16.21	15.96
RMSE	lightglue_clahe	2.13	2.47	2.21	2.3	2.17	2.21	2.51
After	edgefft	2.3	1.83	1.68	2.17	2.02	1.98	1.93
(px)	edgefft_clahe	1.88	1.9	1.58	2.15	1.9	1.74	1.92
	sift	1.72	1.79	1.57	2.43	1.5	1.69	1.67
	sift_clahe	1.64	1.6	1.29	1.68	1.68	1.49	1.72
Improvement	lightglue_clahe	86.7	84.5	86.2	85.7	86.4	86.1	84.2
(%)	edgefft	86.9	89.5	90.2	87.3	88.2	88.6	88.7
	edgefft_clahe	89.5	88.9	90.8	87.2	88.7	90	88.7
	sift	89.5	88.9	90.1	85.2	90.8	89.3	89.4
	sift_clahe	89.9	90.2	91.9	89.5	89.5	90.8	89.2
Affine	lightglue_clahe	1.01	0.48	1.76	1.07	0.94	1.04	0.3
RMSE-Ref	edgefft	0.61	0.78	0.18	0.76	0.27	2.06	2.47
(px)	edgefft_clahe	1.14	4.04	3.45	0.46	0.38	2.51	0.92
	sift	1.36	1.47	0.31	3.81	1.47	1.81	0.33
	sift_clahe	0.16	1.77	1.01	1.14	1.18	0.88	1.36
Affine	lightglue_clahe	4.08	1.93	7.1	4.31	3.8	4.22	1.21
RMSE-DEM	edgefft	2.46	3.14	0.72	3.07	1.09	8.33	9.98
(px)	edgefft_clahe	4.63	16.33	13.94	1.85	1.53	10.17	3.72
	sift	5.51	5.93	1.24	15.42	5.95	7.33	1.32
	sift_clahe	0.66	7.18	4.09	4.6	4.77	3.58	5.52
2	param_hrsi_patch	=	169;	param_vworld_patch	=	373
Metric	Matcher	B	G	R	NIR	SPECPAN	BT601	EMPPAN
------------------------------------------------------------------------------------------------------------------------------
Total	lightglue_clahe	2276	2385	2439	2311	2389	2392	2431
GCPs	edgefft	267	270	293	241	279	257	287
	edgefft_clahe	288	250	240	260	250	255	270
	sift	318	445	372	140	307	439	421
	sift_clahe	328	599	714	385	617	642	711
Inliers	lightglue_clahe	1028	1200	1075	1086	980	1099	1034
	edgefft	185	253	234	220	262	223	273
	edgefft_clahe	260	241	238	252	241	201	267
	sift	176	174	180	70	76	175	178
	sift_clahe	144	267	286	134	269	354	341
Inlier	Rate	(%)	lightglue_clahe	45.2	50.3	44.1	47	41	45.9	42.5
	edgefft	69.3	93.7	79.9	91.3	93.9	86.8	95.1
	edgefft_clahe	90.3	96.4	99.2	96.9	96.4	78.8	98.9
	sift	55.3	39.1	48.4	50	24.8	39.9	42.3
	sift_clahe	43.9	44.6	40.1	34.8	43.6	55.1	48
RMSE	Before	(px)	lightglue_clahe	15.97	16.08	16.07	16.1	15.94	15.97	16.02
	edgefft	18.92	19.11	19.08	19.43	19.7	19.18	19.06
	edgefft_clahe	19.06	19.54	19.24	19.29	19.55	18.61	19.61
	sift	16.19	16.06	16.17	17.09	16.57	15.96	16.21
	sift_clahe	16.49	16.01	16.13	16.21	16.02	15.92	16.01
RMSE	After	(px)	lightglue_clahe	2.15	2.47	2.06	2.21	1.9	2.12	1.95
	edgefft	14.65	18.1	16.28	18.15	18.66	17.3	18.09
	edgefft_clahe	17.82	18.82	19.02	18.69	18.86	15.32	19.34
	sift	2.32	1.5	1.96	2.57	1.54	1.59	1.86
	sift_clahe	1.71	1.71	1.61	1.36	1.6	2.21	1.86
Improvement	(%)	lightglue_clahe	86.6	84.6	87.2	86.3	88.1	86.8	87.8
	edgefft	22.5	5.3	14.7	6.6	5.3	9.8	5.1
	edgefft_clahe	6.5	3.7	1.1	3.1	3.5	17.7	1.4
	sift	85.7	90.7	87.9	85	90.7	90	88.5
	sift_clahe	89.7	89.3	90	91.6	90	86.1	88.4
Affine	RMSE-Ref	(px)	lightglue_clahe	1.91222	0.537348	1.16436	1.21628	1.77435	1.62136	1.5781
	edgefft	4.96615	2.52385	3.06962	3.84143	3.01997	0.606326	3.34684
	edgefft_clahe	4.07706	2.82651	1.20678	2.28357	2.95565	2.41101	1.26385
	sift	0.794579	1.39682	1.55076	1.41624	1.27276	1.46836	0.820515
	sift_clahe	0.818435	1.16538	1.68257	1.8997	2.26037	0.345432	1.19526
Affine	RMSE-DEM	(px)	lightglue_clahe	7.73319	2.17338	4.70924	4.91871	7.17547	6.55676	6.38206
	edgefft	20.088	10.2073	12.4167	15.5372	12.2136	2.4515	13.5368
	edgefft_clahe	16.4892	11.4325	4.88052	9.2363	11.9542	9.75231	5.11129
	sift	3.21409	5.64976	6.27261	5.72733	5.14871	5.9395	3.31914
	sift_clahe	3.31074	4.7132	6.80436	7.68289	9.1414	1.39687	4.83339
3	param_hrsi_patch	=	201;	param_vworld_patch	=	433
Metric	Matcher	B	G	R	NIR	SPECPAN	BT601	EMPPAN
------------------------------------------------------------------------------------------------------------------------------
Total	lightglue_clahe	2441	2521	2558	2465	2529	2535	2574
GCPs	edgefft	348	353	412	358	409	355	363
	edgefft_clahe	233	219	218	242	254	213	222
	sift	371	547	493	176	372	568	554
	sift_clahe	467	808	926	478	760	878	898
Inliers	lightglue_clahe	1218	1215	1273	1141	1375	1194	1218
	edgefft	25	29	107	101	42	111	72
	edgefft_clahe	52	66	N/A	N/A	N/A	N/A	40
	sift	151	143	242	70	153	267	166
	sift_clahe	198	415	401	146	347	430	429
Inlier	Rate	(%)	lightglue_clahe	49.9	48.2	49.8	46.3	54.4	47.1	47.3
	edgefft	7.2	8.2	26	28.2	10.3	31.3	19.8
	edgefft_clahe	22.3	30.1	N/A	N/A	N/A	N/A	18
	sift	40.7	26.1	49.1	39.8	41.1	47	30
	sift_clahe	42.4	51.4	43.3	30.5	45.7	49	47.8
RMSE	Before	(px)	lightglue_clahe	15.91	15.79	15.74	15.97	15.72	15.73	15.76
	edgefft	15.59	16.93	16.88	17.47	16.9	16.88	17.18
	edgefft_clahe	12.63	14.95	N/A	N/A	N/A	N/A	15.12
	sift	16.1	16.18	16.19	16.57	15.93	16.01	16.15
	sift_clahe	16.28	15.8	16	16.07	15.77	15.84	15.78
RMSE	After	(px)	lightglue_clahe	2.27	2.13	2.22	2.19	2.4	2.14	2.23
	edgefft	0	0.57	2.13	1.51	1.58	2.01	1.67
	edgefft_clahe	0	0	FAIL	FAIL	FAIL	FAIL	0
	sift	1.64	1.65	2.12	1.97	1.8	1.9	1.44
	sift_clahe	1.98	2.27	1.95	1.21	1.82	2.17	1.97
Improvement	(%)	lightglue_clahe	85.7	86.5	85.9	86.3	84.7	86.4	85.9
	edgefft	100	96.6	87.4	91.4	90.6	88.1	90.3
	edgefft_clahe	100	100	N/A	N/A	N/A	N/A	100
	sift	89.8	89.8	86.9	88.1	88.7	88.1	91.1
	sift_clahe	87.9	85.6	87.8	92.5	88.5	86.3	87.5
Affine	RMSE-Ref	(px)	lightglue_clahe	1.24623	1.66784	0.981741	1.7168	1.9483	0.959452	1.30538
	edgefft	0.0018606	3.99778	3.20986	1.5173	0.791186	3.24162	0.162
	edgefft_clahe	0.00186316250.0018631625	N/A	N/A	N/A	N/A0.0018631625
	sift	1.77352	0.396335	0.22157	3.54312	1.09943	0.22579	0.465582
	sift_clahe	1.35944	2.18356	2.32945	3.98563	1.6975	1.99389	1.34984
Affine	RMSE-DEM	(px)	lightglue_clahe	5.03999	6.74559	3.97034	6.94319	7.87932	3.88007	5.27908
	edgefft	0.00160857	16.1688	12.9814	6.13744	3.20025	13.1102	0.654362
	edgefft_clahe	0.00161697350.0016162714	N/A	N/A	N/A	N/A	0.00161646
	sift	7.17311	1.6033	0.896121	14.3292	4.44587	0.913123	1.88324
	sift_clahe	5.49818	8.83084	9.42139	16.1186	6.86508	8.06464	5.45869
4	param_hrsi_patch	=	351;	param_vworld_patch	=	773
Metric	Matcher	B	G	R	NIR	SPECPAN	BT601	EMPPAN
------------------------------------------------------------------------------------------------------------------------------
Total	lightglue_clahe	2758	2816	2845	2765	2820	2837	2849
GCPs	edgefft	61	70	69	68	72	61	73
	edgefft_clahe	58	78	60	71	73	73	52
	sift	632	968	907	306	663	979	982
	sift_clahe	862	1437	1634	939	1369	1564	1654
Inliers	lightglue_clahe	1285	1408	1334	1347	1271	1131	1126
	edgefft	33	61	57	52	60	36	65
	edgefft_clahe	26	58	60	61	50	52	52
	sift	224	427	365	71	229	437	332
	sift_clahe	260	590	597	376	436	791	510
Inlier	lightglue_clahe	46.6	50	46.9	48.7	45.1	39.9	39.5
Rate	edgefft	54.1	87.1	82.6	76.5	83.3	59	89
(%)	edgefft_clahe	44.8	74.4	100	85.9	68.5	71.2	100
	sift	35.4	44.1	40.2	23.2	34.5	44.6	33.8
	sift_clahe	30.2	41.1	36.5	40	31.8	50.6	30.8
RMSE	lightglue_clahe	15.73	15.61	15.51	15.57	15.52	15.6	15.55
Before	edgefft	18.03	18.92	19.39	18.44	19.26	19.41	19.45
(px)	edgefft_clahe	17.52	19.22	19.44	18.83	20.16	19.8	21.81
	sift	16.28	16.16	16.11	16.87	16.15	16.15	15.94
	sift_clahe	16.1	15.74	15.73	16.22	15.92	15.87	15.8
RMSE	lightglue_clahe	1.93	1.97	1.81	1.95	1.78	1.8	1.59
After	edgefft	12.99	16.62	16	15.11	16.87	11.63	18.08
(px)	edgefft_clahe	5.8	15.26	19.15	16.12	13.37	15.19	21.44
	sift	1.55	2.06	1.94	0.91	1.57	2.06	1.52
	sift_clahe	1.28	1.7	1.59	1.66	1.43	2.1	1.23
Improvement	lightglue_clahe	87.7	87.4	88.3	87.5	88.5	88.5	89.8
(%)	edgefft	28	12.2	17.5	18.1	12.4	40.1	7.1
	edgefft_clahe	66.9	20.6	1.5	14.4	33.7	23.3	1.7
	sift	90.5	87.3	87.9	94.6	90.3	87.2	90.5
	sift_clahe	92.1	89.2	89.9	89.8	91	86.8	92.2
Affine	lightglue_clahe	1.90177	2.50728	2.48951	2.21719	2.41153	2.23816	1.95073
RMSE-Ref	edgefft	6.56062	2.2953	6.00888	4.82836	1.12429	6.24916	6.45491
(px)	edgefft_clahe	1.28454	2.03112	1.79397	0.969476	5.28399	3.51153	3.12299
	sift	0.145077	1.01712	1.13009	5.14661	1.58628	0.126353	2.26102
	sift_clahe	0.393661	2.24318	1.64632	3.50248	2.74249	2.28211	2.82541
Affine	lightglue_clahe	7.69126	10.1403	10.0682	8.967	9.75297	9.05135	7.88955
RMSE-DEM	edgefft	26.5325	9.28055	24.3021	19.5276	4.54874	25.2742	26.1062
(px)	edgefft_clahe	5.19372	8.2142	7.25542	3.92023	21.3711	14.2041	12.6311
	sift	0.586459	4.11335	4.57106	20.8147	6.41572	0.510877	9.14386
	sift_clahe	1.59182	9.07183	6.65829	14.1648	11.0914	9.22904	11.4269
5	param_hrsi_patch	=	427;	param_vworld_patch	=	939
Metric	Matcher	B	G	R	NIR	SPECPAN	BT601	EMPPAN
------------------------------------------------------------------------------------------------------------------------------
Total	lightglue_clahe	2848	2880	2911	2839	2891	2896	2908
GCPs	edgefft	48	45	40	38	47	49	58
	edgefft_clahe	55	49	48	42	51	47	56
	sift	739	1110	1091	371	785	1175	1170
	sift_clahe	1006	1663	1946	1040	1541	1798	1932
Inliers	lightglue_clahe	1491	1357	1336	1183	1425	1470	1434
	edgefft	41	44	39	22	37	39	32
	edgefft_clahe	54	28	29	35	39	33	49
	sift	191	509	422	160	366	519	546
	sift_clahe	391	572	797	381	563	743	730
Inlier	lightglue_clahe	52.4	47.1	45.9	41.7	49.3	50.8	49.3
Rate	edgefft	85.4	97.8	97.5	57.9	78.7	79.6	55.2
(%)	edgefft_clahe	98.2	57.1	60.4	83.3	76.5	70.2	87.5
	sift	25.8	45.9	38.7	43.1	46.6	44.2	46.7
	sift_clahe	38.9	34.4	41	36.6	36.5	41.3	37.8
RMSE	lightglue_clahe	15.83	15.52	15.63	15.58	15.57	15.59	15.57
Before	edgefft	21.39	19.67	20.08	18.61	17.48	20.31	18.09
(px)	edgefft_clahe	19.3	19.57	20.22	20.39	18.5	19.97	19.64
	sift	16.4	16.18	16.04	17.41	16.31	16.06	16.31
	sift_clahe	16.14	15.83	15.77	15.99	15.77	15.75	15.68
RMSE	lightglue_clahe	2.23	1.91	1.83	1.78	2.04	2.07	2.05
After	edgefft	18.31	18.89	18.88	8.35	13.26	15.7	13.17
(px)	edgefft_clahe	18.41	15.42	12.3	15.89	14.46	13.68	15.78
	sift	1.33	2.13	1.91	2.11	2.05	2.01	2.26
	sift_clahe	1.78	1.53	1.79	1.49	1.59	1.8	1.71
Improvement	lightglue_clahe	85.9	87.7	88.3	88.6	86.9	86.7	86.8
(%)	edgefft	14.4	4	6	55.1	24.1	22.7	27.2
	edgefft_clahe	4.6	21.2	39.1	22.1	21.8	31.5	19.7
	sift	91.9	86.8	88.1	87.9	87.4	87.5	86.2
	sift_clahe	89	90.3	88.6	90.7	89.9	88.6	89.1
Affine	lightglue_clahe	2.10266	1.97264	2.5706	2.52308	2.23281	2.38475	2.62094
RMSE-Ref	edgefft	5.80839	2.41927	1.68514	3.72703	16.613	10.659	0.752445
(px)	edgefft_clahe	2.04822	3.2112	2.81849	6.08793	1.0345	5.34963	6.94784
	sift	1.70069	1.92727	0.940696	5.07283	3.45152	2.2456	0.841602
	sift_clahe	0.679172	1.1789	1.93826	2.29052	2.01851	1.4777	2.54015
Affine	lightglue_clahe	8.50378	7.97769	10.3961	10.2043	9.02985	9.64483	10.6002
RMSE-DEM	edgefft	23.4952	9.78534	6.81561	15.0764	67.187	43.1094	3.04352
(px)	edgefft_clahe	8.28462	12.9893	11.3973	24.6228	4.18294	21.639	28.1007
	sift	6.87731	7.79386	3.80509	20.516	13.9586	9.0814	3.40495
	sift_clahe	2.74678	4.76756	7.83849	9.26306	8.1633	5.97637	10.2729
6	param_hrsi_patch	=	501;	param_vworld_patch	=	1101
Metric	Matcher	B	G	R	NIR	SPECPAN	BT601	EMPPAN
------------------------------------------------------------------------------------------------------------------------------
Total	lightglue_clahe	2817	2887	2920	2850	2887	2897	2899
GCPs	edgefft	9	17	20	20	23	18	21
	edgefft_clahe	48	48	40	47	56	43	40
	sift	789	1200	1238	431	882	1277	1302
	sift_clahe	1124	1877	2157	1221	1751	2024	2140
Inliers	lightglue_clahe	1211	1361	1185	1136	959	971	1165
	edgefft	N/A	15	11	16	N/A	13	17
	edgefft_clahe	28	25	27	34	25	13	24
	sift	306	433	389	100	327	440	538
	sift_clahe	395	798	859	422	596	824	829
Inlier	lightglue_clahe	43	47.1	40.6	39.9	33.2	33.5	40.2
Rate	edgefft	N/A	88.2	55	80	N/A	72.2	81
(%)	edgefft_clahe	58.3	52.1	67.5	72.3	44.6	30.2	60
	sift	38.8	36.1	31.4	23.2	37.1	34.5	41.3
	sift_clahe	35.1	42.5	39.8	34.6	34	40.7	38.7
RMSE	lightglue_clahe	15.84	15.64	15.62	15.72	15.61	15.67	15.61
Before	edgefft	N/A	14.59	14.61	15.9	N/A	15.53	14.94
(px)	edgefft_clahe	16.33	15.12	14.92	15.32	15.34	15.82	15.67
	sift	16.36	16.2	16.4	16.99	16.29	16.35	16.28
	sift_clahe	15.96	15.89	15.8	16.08	15.89	15.89	15.86
RMSE	lightglue_clahe	1.82	1.95	1.6	1.66	1.33	1.44	1.61
After	edgefft	N/A	4.77	2.15	3.82	FAIL	4.23	3.37
(px)	edgefft_clahe	2.81	2.06	3.49	3.41	2.26	1.23	2.91
	sift	1.91	1.7	1.49	0.96	1.5	1.57	1.96
	sift_clahe	1.5	1.76	1.72	1.54	1.55	1.8	1.72
Improvement	lightglue_clahe	88.5	87.5	89.8	89.5	91.5	90.8	89.7
(%)	edgefft	N/A	67.3	85.3	76	N/A	72.8	77.5
	edgefft_clahe	82.8	86.4	76.6	77.7	85.3	92.2	81.5
	sift	88.3	89.5	90.9	94.3	90.8	90.4	88
	sift_clahe	90.6	88.9	89.1	90.4	90.3	88.7	89.2
Affine	lightglue_clahe	1.98	1.79	2.44	2.23	2.31	2.1	2.66
RMSE-Ref	edgefft	N/A	1.14	16.68	3.85	N/A	26.1	2.22
(px)	edgefft_clahe	6.57	3.91	2.33	1.53	1.36	5.59	0.94
	sift	0.57	1.91	1.3	4.07	3.74	1.39	1.01
	sift_clahe	1.18	2.18	1.7	3.04	1.27	1.97	0.97
Affine	lightglue_clahe	8.02	7.25	9.88	9.01	9.32	8.51	10.74
RMSE-DEM	edgefft	N/A	4.61	67.45	15.59	N/A	105.55	8.97
(px)	edgefft_clahe	26.56	15.83	9.44	6.2	5.51	22.62	3.82
	sift	2.32	7.72	5.25	16.45	15.12	5.63	4.07
	sift_clahe	4.77	8.8	6.89	12.28	5.14	7.95	3.92
7	param_hrsi_patch	=	651;	param_vworld_patch	=	1433
Metric	Matcher	B	G	R	NIR	SPECPAN	BT601	EMPPAN
------------------------------------------------------------------------------------------------------------------------------
Total	lightglue_clahe	2847	2926	2951	2841	2938	2939	2929
GCPs	edgefft	1	3	4	1	4	3	3
	edgefft_clahe	23	24	29	25	37	29	24
	sift	984	1541	1546	525	1124	1625	1644
	sift_clahe	1366	2186	2486	1494	2058	2314	2444
Inliers	lightglue_clahe	996	1130	1236	1058	1218	970	1256
	edgefft	N/A	N/A	N/A	N/A	N/A	N/A	N/A
	edgefft_clahe	N/A	16	14	17	21	10	19
	sift	321	607	498	197	522	708	694
	sift_clahe	442	1044	1065	508	735	890	953
Inlier	lightglue_clahe	35	38.6	41.9	37.2	41.5	33	42.9
Rate	edgefft	N/A	N/A	N/A	N/A	N/A	N/A	N/A
(%)	edgefft_clahe	N/A	66.7	48.3	68	56.8	34.5	79.2
	sift	32.6	39.4	32.2	37.5	46.4	43.6	42.2
	sift_clahe	32.4	47.8	42.8	34	35.7	38.5	39
RMSE	lightglue_clahe	16.05	15.77	15.67	15.76	15.73	15.76	15.72
Before	edgefft	N/A	N/A	N/A	N/A	N/A	N/A	N/A
(px)	edgefft_clahe	N/A	17.63	17.03	17.51	17.49	17.61	17.09
	sift	16.47	16.31	16.24	17.31	16.45	16.22	16.2
	sift_clahe	16.07	15.91	15.81	16.06	15.73	15.86	15.8
RMSE	lightglue_clahe	1.58	1.55	1.85	1.58	1.74	1.31	1.95
After	edgefft	N/A	N/A	N/A	N/A	N/A	N/A	N/A
(px)	edgefft_clahe	FAIL	2.29	1.34	2.19	2.12	0.85	2.49
	sift	1.6	1.86	1.7	1.62	2.02	2.03	2.03
	sift_clahe	1.54	1.96	1.79	1.45	1.44	1.68	1.71
Improvement	lightglue_clahe	90.2	90.2	88.2	90	89	91.7	87.6
(%)	edgefft	N/A	N/A	N/A	N/A	N/A	N/A	N/A
	edgefft_clahe	N/A	87	92.1	87.5	87.9	95.2	85.4
	sift	90.3	88.6	89.5	90.6	87.7	87.5	87.5
	sift_clahe	90.4	87.7	88.7	91	90.8	89.4	89.1
Affine	lightglue_clahe	1.75	1.31	1.76	1.52	1.9	1.49	1.73
RMSE-Ref	edgefft	N/A	N/A	N/A	N/A	N/A	N/A	N/A
(px)	edgefft_clahe	N/A	9.85	3.68	3.05	7.74	11.46	5.32
	sift	0.75	1.99	0.44	2.47	2.55	1.21	0.24
	sift_clahe	1.1	1.33	1.6	3.25	2.45	1.34	0.95
Affine	lightglue_clahe	7.08	5.28	7.11	6.16	7.67	6.02	7
RMSE-DEM	edgefft	N/A	N/A	N/A	N/A	N/A	N/A	N/A
(px)	edgefft_clahe	N/A	39.84	14.89	12.34	31.29	46.35	21.52
	sift	3.03	8.04	1.77	9.99	10.31	4.88	0.97
	sift_clahe	4.43	5.37	6.49	13.15	9.92	5.43	3.86
